# Supplementary material for: Supercritical CO2 Antisolvent-Micronised Naringin and Naringenin Alleviate Paclitaxel-Induced Pain Syndrome
Source: Pharmaceutics. 2026 Jun 17;18(6):747. doi: 10.3390/pharmaceutics18060747 (PMC13307101; doi:10.3390/pharmaceutics18060747)
Supplement: Supplementary file 1 [file pharmaceutics-18-00747-s001.zip]

Archive with 2 entries (2 files):
- File S1. Data availability document.pdf
- Supplementary Materials.pdf
